# Supplementary material for: Construction of a neural network diagnostic model for renal fibrosis and investigation of immune infiltration characteristics
Source: Front Immunol. 2023 Jun 9;14:1183088. doi: 10.3389/fimmu.2023.1183088 (PMC10288286; doi:10.3389/fimmu.2023.1183088)
Supplement: Supplementary file 1 [file DataSheet_1.zip]

Archive with 1 entries (1 files):
- Tables/Data Sheet 1.zip
